# Supplementary material for: SWI/SNF ATPase silenced HLF potentiates lung metastasis in solid cancers
Source: Nat Commun. 2025 Jun 5;16:5226. doi: 10.1038/s41467-025-60329-9 (PMC12141477; doi:10.1038/s41467-025-60329-9)
Supplement: Supplementary file 3 — Supplementary Data 1 [file 41467_2025_60329_MOESM3_ESM.xlsx]

## Sheet: log2FC 0.5 cut off - 258 genes
Supplementary Data 1. Genes identified by both HLF overexpression (OE) and knockout (KO) RNAseq
HLF OE	log2FoldChange	pvalue	padj	HLF KO	log2FoldChange	pvalue	padj
VAV3	-6.12224	0	0	PLBD1	-4.61197	4.51544e-18	5.59297e-16
ASTN2	-5.88205	6.43631e-21	8.68023e-20	FAM109B	-4.56781	3.45162e-12	2.33742e-10
PKHD1	-5.81618	4.34293e-18	5.06043e-17	CALB2	-3.18652	5.95227e-08	1.92545e-06
LBP	-5.69489	1.48305e-14	1.41011e-13	CHST1	-3.03393	2.99351e-25	7.47965e-23
PDZK1	-5.59667	0	0	PLXNA4	-2.91522	2.47307e-13	1.89628e-11
MACROD2	-5.57055	3.36087e-232	1.03223e-229	PLAT	-2.81058	7.03918e-25	1.7002e-22
FGFR2	-5.55815	3.07834e-105	2.96504e-103	SCN2A	-2.6098	2.57706e-05	0.000423433
DEFB1	-5.5063	1.54594e-06	7.32812e-06	ADAMTSL1	-2.57014	6.979e-18	8.4283e-16
SLC7A7	-5.48029	5.55383e-227	1.61438e-224	SLC7A2	-2.33609	1.34532e-05	0.000243096
DIRAS2	-5.47266	7.94713e-117	8.51075e-115	ADAMTS7	-2.30524	9.93297e-19	1.30862e-16
ATP6V0A4	-5.18634	7.98264e-12	6.28952e-11	GPR1	-2.02707	1.23111e-05	0.000224701
FOLR1	-5.16484	1.46119e-147	2.2439e-145	TRAF5	-2.01363	1.37802e-06	3.37907e-05
SLC17A3	-5.10514	8.42047e-37	2.00686e-35	PDGFRL	-1.94651	4.70341e-06	9.77931e-05
C3	-5.10089	0	0	GMPR	-1.93315	4.27777e-10	2.03257e-08
NPC1L1	-5.07631	3.47891e-06	1.58272e-05	ZNF585B	-1.9147	4.11763e-05	0.000632126
LOC613266	-4.84243	1.98264e-25	3.20491e-24	GPR15	-1.88527	4.95747e-56	1.19739e-52
LRG1	-4.81083	2.27907e-08	1.32354e-07	SIGLEC15	-1.81153	1.07631e-18	1.40521e-16
HOST2	-4.75542	2.19755e-133	2.86173e-131	CNTNAP3	-1.74183	1.28374e-13	1.01661e-11
EDN1	-4.74059	5.8141e-167	1.04002e-164	NFATC2	-1.71685	0.000107389	0.00144709
DCDC2	-4.69491	1.10649e-282	4.73987e-280	KYNU	-1.50949	1.86311e-05	0.000319907
PGBD5	-4.63689	4.3825e-237	1.42677e-234	FAM43A	-1.47926	1.94531e-11	1.16493e-09
SFRP4	-4.58668	1.32251e-30	2.58127e-29	PAQR5	-1.44553	6.33553e-12	4.09886e-10
HLA-DMB	-4.48437	4.32304e-08	2.42741e-07	CPE	-1.42023	2.56557e-06	5.77334e-05
PREX2	-4.47441	0	0	NRG2	-1.39321	3.21654e-08	1.1046e-06
SMIM24	-4.39918	2.30771e-08	1.33873e-07	TMEM158	-1.37813	2.26482e-13	1.75518e-11
ELFN1	-4.36104	5.24128e-175	1.01568e-172	EMP1	-1.35892	4.48474e-07	1.21482e-05
SPNS2	-4.17945	3.61866e-106	3.54847e-104	ALDH2	-1.24739	1.10599e-25	2.96815e-23
EFHB	-4.12902	1.01495e-28	1.86261e-27	AJAP1	-1.21997	2.49045e-11	1.46714e-09
GUCY1A3	-4.00953	6.01748e-65	2.81473e-63	TGFBR3	-1.17475	6.26842e-07	1.65468e-05
OGDHL	-4.00375	1.5108e-155	2.56175e-153	ICAM2	-1.14678	1.45082e-08	5.2432e-07
AQP4	-3.98065	2.52121e-12	2.06233e-11	KCNK3	-1.14435	5.26433e-28	1.86075e-25
MYCL	-3.96733	3.0387e-17	3.36719e-16	CPT1A	-1.12673	0.000192416	0.00233346
NR1H4	-3.79787	1.3705e-97	1.14405e-95	PTGDS	-1.12275	2.78626e-10	1.36876e-08
MMP24	-3.69718	1.81327e-259	7.19913e-257	BTC	-1.10788	1.11951e-05	0.000207202
ARHGAP6	-3.69603	1.57835e-62	7.11702e-61	GFPT2	-1.07836	3.61601e-11	2.07949e-09
HOGA1	-3.54565	4.74644e-105	4.54485e-103	PREX1	-1.06115	0.000471341	0.00491062
AIF1L	-3.43036	5.49984e-17	6.01252e-16	ARNTL	-1.0375	6.58388e-23	1.3828e-20
SLCO4C1	-3.39281	6.22366e-17	6.79013e-16	LYPD1	-1.03672	4.09956e-22	7.92144e-20
PDE1A	-3.37845	3.53439e-07	1.80128e-06	HIVEP3	-1.03593	2.92098e-09	1.21991e-07
ENPEP	-3.32635	3.67063e-188	7.86192e-186	AHRR	-1.03444	1.55269e-05	0.000274075
HAVCR1	-3.18417	1.31135e-135	1.809e-133	WSCD1	-1.02048	7.24501e-27	2.23393e-24
SUSD4	-3.13013	5.93648e-10	4.03482e-09	CLU	-1.00435	4.27634e-22	8.15431e-20
SEMA5B	-3.11455	6.51305e-106	6.31068e-104	HACD4	-0.987463	0.000564425	0.00569321
MTUS1	-3.07818	8.103e-64	3.72601e-62	LONRF3	-0.96668	3.15961e-06	6.94827e-05
PARD6B	-3.05073	4.46514e-87	3.25935e-85	GPR68	-0.956035	3.75085e-08	1.26707e-06
SLC29A3	-3.04651	8.5466e-87	6.1287e-85	LAMB3	-0.936343	2.80659e-26	8.30063e-24
STAB1	-3.04247	0.000925628	0.00284559	LINC00704	-0.912639	1.00831e-09	4.49613e-08
ALDH1A1	-2.90877	0	0	GPRC5C	-0.905184	1.42548e-23	3.17816e-21
IL21-AS1	-2.89847	1.45114e-05	6.07398e-05	ARHGDIB	-0.900195	7.10483e-05	0.00100747
TRABD2B	-2.89374	2.23627e-63	1.01966e-61	FAH	-0.886746	3.16046e-23	6.73551e-21
CDH6	-2.86345	1.858e-233	5.93031e-231	HMGA1	-0.87186	4.66474e-17	5.12132e-15
ALPK2	-2.859	5.1109e-125	6.1173e-123	STC2	-0.867816	6.18301e-34	3.73351e-31
FGFR3	-2.85124	1.38147e-45	4.11861e-44	LTBP1	-0.860246	0.000365115	0.00399039
CHST9	-2.80678	9.51536e-25	1.50819e-23	FOSL1	-0.853502	4.77972e-18	5.87014e-16
CFI	-2.71953	6.44842e-172	1.20652e-169	SEMA7A	-0.840536	8.72519e-26	2.42124e-23
PTPN13	-2.71565	3.25546e-220	8.98175e-218	DGKG	-0.838282	3.88499e-05	0.000602798
SCNN1A	-2.70532	2.91553e-54	1.08851e-52	SPHK1	-0.828963	2.00445e-18	2.54811e-16
LINC00284	-2.69306	3.47311e-10	2.4078e-09	GPAT3	-0.826006	9.06271e-19	1.21608e-16
MAPK10	-2.66425	4.5848e-21	6.24009e-20	NRG1	-0.810381	1.17436e-18	1.51954e-16
SPTLC3	-2.51574	7.18428e-55	2.72601e-53	TRIM47	-0.802856	7.8222e-11	4.26163e-09
FAM84B	-2.5129	1.38644e-124	1.6354e-122	LPXN	-0.785232	1.09044e-26	3.29222e-24
ITGB4	-2.39884	1.824e-13	1.61892e-12	SLC29A1	-0.78335	1.39588e-29	5.6192e-27
GUCY1B3	-2.3709	4.62776e-55	1.76418e-53	SEMA3C	-0.762958	1.97035e-17	2.24837e-15
C1orf116	-2.36326	5.52718e-16	5.67643e-15	HNRNPLL	-0.757214	7.58182e-10	3.45521e-08
SPNS3	-2.35498	5.79083e-05	0.00022055	OXTR	-0.754288	1.64304e-11	1.00046e-09
TNFAIP6	-2.31378	4.14105e-20	5.38402e-19	C19orf33	-0.746792	2.50859e-11	1.47184e-09
PLAC8	-2.29807	1.46857e-33	3.14958e-32	SORL1	-0.732305	2.24673e-06	5.17641e-05
APBA1	-2.28397	2.33164e-09	1.50196e-08	CD44	-0.731429	1.27316e-35	8.38662e-33
MAL2	-2.24822	9.56272e-66	4.55152e-64	NT5E	-0.729985	1.30189e-20	2.16862e-18
CFH	-2.23293	9.30486e-116	9.83536e-114	FAM174B	-0.727451	4.71872e-08	1.55771e-06
NTRK3	-2.21428	1.05917e-06	5.12369e-06	AOX1	-0.71813	1.19801e-08	4.4517e-07
TMEM37	-2.18311	1.22193e-20	1.6318e-19	WDR62	-0.716542	1.84005e-15	1.77774e-13
THRB	-2.15195	1.93731e-46	5.8945e-45	INHBA	-0.71077	4.6616e-15	4.27569e-13
PPM1H	-2.05686	4.68306e-37	1.12768e-35	NTNG2	-0.69517	3.68805e-09	1.49294e-07
LOC100506895	-2.0396	4.54748e-10	3.12601e-09	OTUB2	-0.687294	1.48724e-10	7.64292e-09
CAMK1	-2.03473	4.30995e-58	1.75833e-56	GALNT18	-0.683485	1.09839e-07	3.40126e-06
EGOT	-2.01304	0.00433924	0.0115133	THBD	-0.674782	2.00499e-07	5.8346e-06
COL8A1	-1.97924	2.13485e-94	1.67073e-92	CD82	-0.664177	1.68008e-14	1.45795e-12
MT1F	-1.91395	5.50701e-18	6.37575e-17	PTX3	-0.65087	0.000277127	0.0031698
TNS1	-1.8803	4.8885e-58	1.98441e-56	WNT7B	-0.648146	2.45438e-14	2.10467e-12
IGF1R	-1.82436	3.14687e-69	1.6471e-67	SOCS1	-0.635881	3.50006e-05	0.000550737
RARRES2	-1.81015	4.75961e-98	4.03526e-96	BMPER	-0.634958	0.000710124	0.00688269
CYB5A	-1.66897	6.53723e-11	4.7977e-10	ETS2	-0.624599	1.25932e-10	6.56475e-09
ITIH5	-1.65119	1.92488e-37	4.68359e-36	CORO1A	-0.613403	0.000931727	0.00854053
KLHL13	-1.64345	3.69688e-21	5.04002e-20	ARRB1	-0.612874	1.02665e-13	8.26568e-12
TSPAN2	-1.59453	2.88759e-21	3.96326e-20	NECTIN1	-0.610831	2.21424e-15	2.1111e-13
KCNJ16	-1.57329	1.79066e-42	5.04297e-41	PRRT3	-0.600086	7.32184e-05	0.0010352
SLC6A6	-1.56519	1.06027e-76	6.14202e-75	TNFRSF14	-0.599405	0.00056714	0.00571557
RASAL1	-1.56476	0.00900438	0.0221273	CPOX	-0.593054	1.45928e-17	1.71934e-15
PLCB4	-1.51478	4.62741e-36	1.0807e-34	B4GALNT1	-0.586086	1.68635e-06	4.03098e-05
SPP1	-1.51183	8.97977e-66	4.28659e-64	CDH13	-0.558902	4.37565e-13	3.26866e-11
SDC2	-1.49738	6.25894e-39	1.58203e-37	PLA2G4A	-0.554998	0.000379085	0.00412106
DAB2	-1.49656	8.86751e-61	3.84921e-59	LOC100506178	-0.551792	0.0022461	0.0171861
MYLK	-1.49222	8.37092e-56	3.24433e-54	ADGRB2	-0.544617	1.94229e-06	4.58262e-05
REEP6	-1.46095	2.56516e-12	2.09407e-11	THEMIS2	-0.539517	0.000716427	0.00693088
GRAMD1B	-1.45681	0.00109837	0.00332391	TAP2	-0.536643	2.81794e-10	1.375e-08
ADD3	-1.41356	5.97578e-46	1.80137e-44	GLIPR1	-0.536308	8.11937e-07	2.08829e-05
PROS1	-1.39637	3.82005e-44	1.12243e-42	HTRA1	-0.535226	1.63363e-15	1.59963e-13
CTHRC1	-1.34113	1.0613e-19	1.35924e-18	ACOX2	-0.53324	0.00225777	0.0172663
MAL	-1.33898	0.013556	0.0317595	RASL11A	-0.533037	5.81791e-05	0.000855971
KCNIP1	-1.32837	0.00073454	0.00231095	MELTF	-0.528548	2.63827e-07	7.51157e-06
EGR1	-1.3117	1.64584e-19	2.08652e-18	CA12	-0.521818	7.58481e-13	5.46861e-11
PEG13	-1.29986	1.94252e-05	7.9588e-05	RASSF1	-0.521424	2.8328e-10	1.37761e-08
LBH	-1.29535	9.73541e-10	6.50012e-09	CTPS1	-0.517031	1.60094e-09	6.98166e-08
RHOBTB1	-1.28804	7.48677e-26	1.23101e-24	CDCA5	-0.510032	1.74679e-15	1.69896e-13
SAMD11	-1.25576	6.11193e-19	7.48608e-18	G0S2	-0.504923	2.79437e-05	0.000452469
FRMD3	-1.24026	1.05507e-07	5.685e-07	FABP5	-0.503178	5.29019e-15	4.79159e-13
SH2D3A	-1.23744	2.73405e-05	0.000109456	MMP24	0.50277	1.16062e-11	7.21876e-10
NATD1	-1.22125	5.19282e-14	4.7595e-13	IGF1R	0.506226	5.05205e-12	3.34312e-10
NDRG1	-1.21457	2.52322e-80	1.59198e-78	ATP6V0A4	0.508982	0.000233313	0.00275378
ITGB6	-1.17549	2.61437e-05	0.000104923	SEMA3F	0.51007	1.10886e-12	7.83883e-11
MAF	-1.17096	1.59092e-43	4.56738e-42	LINC01139	0.510324	3.97139e-05	0.000613575
CPEB2	-1.1555	4.69309e-37	1.12842e-35	PFKFB3	0.511536	2.97682e-16	3.12609e-14
TSC22D3	-1.12916	2.22288e-23	3.30448e-22	GBE1	0.516693	7.95148e-11	4.31584e-09
ID3	-1.11593	1.23224e-32	2.56502e-31	CFH	0.520146	6.43281e-10	2.9595e-08
MME	-1.09262	3.59696e-11	2.70195e-10	NTRK3	0.520221	5.49587e-08	1.7898e-06
IGFBP7	-1.07341	7.35831e-34	1.60346e-32	ID3	0.521942	9.85449e-11	5.23118e-09
RTN4R	-1.06494	7.93313e-10	5.34501e-09	FRMD3	0.522115	7.08844e-06	0.000140144
TEF	-1.05554	8.1841e-16	8.3315e-15	SLC7A7	0.524291	6.40067e-09	2.51378e-07
DYSF	-1.04364	4.55908e-06	2.03881e-05	CDH6	0.527804	4.98129e-21	8.80352e-19
EHHADH	-1.04074	8.26407e-19	1.00465e-17	GUCY1B3	0.528178	4.44779e-09	1.79048e-07
GBE1	-1.01888	3.04466e-21	4.16828e-20	NEU1	0.532933	1.65695e-19	2.5013e-17
GFRA1	-1.01369	1.43321e-27	2.53309e-26	SDC2	0.533553	3.98635e-13	3.00886e-11
VSIR	-1.01277	0.000115857	0.000420588	SPTLC3	0.535423	5.64193e-08	1.83325e-06
MT1E	-1.0088	1.52074e-23	2.28997e-22	SAMD11	0.535531	8.29785e-09	3.1982e-07
SCD	-1.00789	7.0009e-47	2.18734e-45	TSC22D3	0.537581	3.16793e-13	2.4163e-11
MYO5C	-0.954555	0.0027214	0.00759117	PGBD5	0.54334	0.000513738	0.00527273
AGT	-0.943155	3.38996e-16	3.52149e-15	MAPK10	0.55733	1.03928e-05	0.000194589
RHOB	-0.931095	4.2308e-31	8.36804e-30	HAVCR1	0.559162	1.50245e-14	1.32766e-12
RPS6KA2	-0.892086	3.03207e-06	1.39227e-05	ITGB4	0.560523	3.56026e-05	0.000559602
KCNS3	-0.886928	3.45088e-14	3.20808e-13	SLC6A6	0.563354	8.85171e-17	9.43227e-15
TNFRSF19	-0.885651	2.17658e-08	1.26673e-07	TNK1	0.564914	0.000420771	0.0044771
ST6GAL1	-0.876308	2.83828e-13	2.49603e-12	ITGB6	0.565454	1.84226e-08	6.5853e-07
MCAM	-0.862051	1.7711e-10	1.25675e-09	PLCB4	0.565983	1.16058e-09	5.09669e-08
PFKFB3	-0.821809	2.99606e-23	4.41357e-22	SYNGR1	0.566109	3.3905e-07	9.37694e-06
SEMA3F	-0.807968	5.60628e-13	4.81578e-12	ADD3	0.567714	2.24979e-09	9.58941e-08
PRTG	-0.80323	0.00026851	0.000914395	PRRG1	0.574619	6.44838e-07	1.69909e-05
MATN2	-0.800453	1.6845e-05	6.97896e-05	SPP1	0.576081	1.12804e-11	7.07688e-10
SEMA6D	-0.789405	5.27194e-06	2.33515e-05	NATD1	0.579751	5.90852e-05	0.000866663
CXADR	-0.776653	0.000350381	0.00116583	PDE1A	0.581677	0.00100637	0.00905297
S1PR1	-0.750218	0.000602309	0.00192243	TENM3	0.583616	6.30423e-17	6.81797e-15
TNK1	-0.709234	0.00152569	0.0044837	SCD	0.587433	5.95286e-24	1.34795e-21
ACSM5	-0.698998	0.00124723	0.00373413	MATN2	0.587609	1.867e-12	1.2823e-10
TENM3	-0.682521	1.48413e-16	1.579e-15	PPM1H	0.589383	2.43957e-05	0.000403522
FAM83H-AS1	-0.672017	0.0047329	0.0124482	KCNS3	0.590895	7.45346e-11	4.07606e-09
NEU1	-0.656583	1.89347e-16	2.00403e-15	CHST9	0.59288	2.03374e-07	5.9064e-06
LINC01139	-0.6426	3.42703e-06	1.56042e-05	PARD6B	0.595648	1.5692e-10	8.00735e-09
ARHGAP24	-0.638904	0.000110546	0.000403286	LOC100506895	0.597199	4.8593e-05	0.000731267
SYNGR1	-0.636337	0.0218169	0.0483086	SLC29A3	0.597358	1.12178e-10	5.89015e-09
PRRG1	-0.63231	1.22831e-07	6.57763e-07	TNFRSF19	0.598359	8.29465e-09	3.1982e-07
TINAGL1	-0.535052	5.62689e-11	4.15961e-10	REEP6	0.600918	6.5641e-08	2.09993e-06
SLC29A1	0.554598	1.44326e-07	7.65755e-07	EDN1	0.608244	8.73336e-07	2.23217e-05
C19orf33	0.60309	0.00318058	0.00872488	NR1H4	0.608509	0.00116317	0.0101302
ALDH2	0.631609	2.98161e-07	1.53058e-06	ALPK2	0.608926	1.09252e-13	8.74742e-12
ARRB1	0.737514	2.381e-09	1.53133e-08	NDRG1	0.610228	7.45201e-17	7.9996e-15
PRRT3	0.756539	0.00873371	0.0215458	MT1E	0.611244	2.8328e-25	7.20228e-23
WDR62	0.758745	2.2633e-09	1.46025e-08	COL8A1	0.619385	9.70171e-16	9.69636e-14
RASSF1	0.773588	4.76699e-08	2.65562e-07	EGR1	0.620153	1.03112e-10	5.4338e-09
ARNTL	0.846231	8.29062e-09	5.05638e-08	FGFR3	0.623754	3.45223e-05	0.000544392
CTPS1	0.875937	2.2279e-20	2.93351e-19	CTHRC1	0.625903	5.73631e-17	6.25042e-15
CDCA5	0.889268	1.45244e-15	1.45993e-14	EGOT	0.629401	0.00156896	0.0128029
HACD4	0.894734	0.0173154	0.039399	EHHADH	0.634309	6.21947e-10	2.87046e-08
CPOX	0.899646	7.67706e-22	1.07823e-20	FAM84B	0.635063	2.91803e-18	3.64553e-16
NRG1	0.922709	1.42107e-11	1.10311e-10	RPS6KA2	0.639242	2.51244e-10	1.24267e-08
ETS2	0.927387	1.96341e-16	2.07535e-15	FAM83H-AS1	0.642649	0.000523647	0.00535169
PLA2G4A	0.940353	7.15442e-05	0.000269135	IL21-AS1	0.646838	0.00147422	0.0121943
OTUB2	0.943594	2.66198e-06	1.23101e-05	IGFBP7	0.652276	3.46361e-19	4.8264e-17
GMPR	1.03189	3.79322e-08	2.1463e-07	LBH	0.653334	1.12144e-08	4.18863e-07
CA12	1.04414	6.16872e-51	2.14561e-49	S1PR1	0.656458	2.81398e-17	3.11299e-15
HNRNPLL	1.04794	6.05079e-20	7.79848e-19	PLAC8	0.661247	2.21977e-14	1.91482e-12
PREX1	1.05303	0.00469067	0.0123491	SPNS2	0.665756	2.08921e-11	1.24085e-09
TRIM47	1.07078	2.03564e-10	1.43508e-09	MCAM	0.667686	1.45908e-31	7.04835e-29
FAH	1.08837	1.78715e-31	3.57826e-30	HOST2	0.671341	3.81931e-06	8.19992e-05
DGKG	1.10978	1.03786e-06	5.02507e-06	PTPN13	0.672721	1.36952e-27	4.6156e-25
BTC	1.22103	7.98673e-05	0.00029832	MYLK	0.684213	1.79506e-27	5.7809e-25
NFATC2	1.22491	0.0103062	0.0249538	DCDC2	0.694616	1.28026e-27	4.41749e-25
CPT1A	1.2331	2.5415e-20	3.33364e-19	MME	0.695348	2.71633e-09	1.14102e-07
TRAF5	1.26741	1.32476e-07	7.05183e-07	CYB5A	0.695732	2.28262e-06	5.23414e-05
PLBD1	1.30796	0.00592527	0.015194	TINAGL1	0.698695	3.94015e-16	4.07862e-14
FABP5	1.3925	9.97326e-30	1.90545e-28	GFRA1	0.699302	2.6432e-29	1.03528e-26
TNFRSF14	1.42788	5.44219e-07	2.7216e-06	VSIR	0.702367	2.81222e-10	1.375e-08
STC2	1.44338	1.11775e-56	4.4055e-55	KCNIP1	0.711331	1.62005e-17	1.87822e-15
MELTF	1.47428	5.74438e-41	1.54813e-39	KLHL13	0.711614	3.97353e-08	1.33297e-06
GPRC5C	1.49453	3.49355e-58	1.43694e-56	ARHGAP24	0.724265	1.07618e-05	0.000200463
CNTNAP3	1.5612	1.11294e-13	1.00257e-12	AIF1L	0.73184	0.000113679	0.00151419
SLC7A2	1.56838	3.66568e-17	4.03994e-16	DAB2	0.742714	1.19848e-22	2.44625e-20
TAP2	1.61252	7.04096e-60	3.00034e-58	OGDHL	0.781894	2.51638e-06	5.68027e-05
LOC100506178	1.63677	0.00100482	0.00306415	LRG1	0.784059	0.000823076	0.00773041
NTNG2	1.6384	4.45207e-13	3.85688e-12	AQP4	0.784171	0.000324708	0.00360864
WSCD1	1.66237	2.43235e-30	4.71917e-29	ASTN2	0.790973	0.000390241	0.00421413
GPR15	1.68035	3.13301e-21	4.28204e-20	SH2D3A	0.798073	5.47102e-07	1.45479e-05
KYNU	1.69776	2.50187e-11	1.9102e-10	SLC17A3	0.808635	3.36401e-05	0.0005328
GFPT2	1.74253	5.00141e-20	6.47162e-19	MAF	0.81056	1.25176e-18	1.60535e-16
GPR68	1.8078	2.27831e-09	1.46935e-08	MYO5C	0.817048	1.06302e-07	3.30586e-06
LYPD1	1.83625	6.16259e-24	9.42806e-23	SUSD4	0.819167	2.21538e-12	1.5144e-10
AHRR	1.85873	3.46749e-10	2.40494e-09	PDZK1	0.821656	2.72281e-21	4.87147e-19
SEMA7A	1.92332	1.24393e-38	3.10563e-37	TRABD2B	0.834157	9.63837e-13	6.88075e-11
NRG2	1.93092	3.55979e-12	2.87717e-11	RHOB	0.834178	1.3038e-30	5.72567e-28
ZNF585B	1.95394	1.45719e-09	9.5646e-09	SMIM24	0.868565	0.00066598	0.00650362
CHST1	1.97524	4.36676e-07	2.20752e-06	RHOBTB1	0.86994	4.02913e-15	3.74296e-13
WNT7B	2.01086	8.42009e-30	1.6144e-28	RTN4R	0.882354	1.53226e-10	7.84647e-09
CD82	2.04725	5.95793e-44	1.73494e-42	STAB1	0.884879	9.31756e-05	0.00128234
HIVEP3	2.07067	2.65005e-18	3.135e-17	TNS1	0.887886	8.20476e-29	3.04881e-26
LPXN	2.0861	9.68086e-61	4.19109e-59	PKHD1	0.90435	3.278e-05	0.000519746
NECTIN1	2.22662	3.99228e-83	2.69653e-81	PROS1	0.922751	3.35744e-19	4.77019e-17
FOSL1	2.23914	1.39251e-135	1.90482e-133	GRAMD1B	0.929816	3.34187e-09	1.38373e-07
CLU	2.31816	4.94077e-170	9.03662e-168	CPEB2	0.947716	5.0681e-24	1.16582e-21
PTX3	2.42437	3.44686e-22	4.89598e-21	SCNN1A	0.968701	5.95817e-19	8.21764e-17
ACOX2	2.45452	0.0019476	0.0056072	THRB	0.968746	2.62689e-27	8.27584e-25
SPHK1	2.48946	5.58521e-80	3.48338e-78	KCNJ16	0.970585	1.08607e-21	2.01786e-19
RASL11A	2.52853	1.98768e-30	3.87027e-29	MAL2	0.976692	1.3373e-17	1.58853e-15
TGFBR3	2.60416	5.85246e-23	8.54407e-22	CXADR	0.983823	9.46561e-14	7.66344e-12
LAMB3	2.62738	3.13065e-104	2.87914e-102	PEG13	0.99468	4.23977e-06	8.95668e-05
PDGFRL	2.64428	1.61583e-08	9.5368e-08	ALDH1A1	1.00876	4.70236e-29	1.79333e-26
AOX1	2.65701	2.49827e-10	1.74761e-09	MTUS1	1.0229	1.41932e-21	2.5711e-19
FAM43A	2.68616	5.11491e-15	4.99164e-14	RARRES2	1.02701	2.27176e-11	1.34377e-09
GALNT18	2.71558	1.15146e-37	2.81856e-36	C1orf116	1.04197	6.69999e-23	1.38709e-20
ADGRB2	2.72415	4.86831e-29	9.02577e-28	SEMA5B	1.04348	9.76419e-30	4.04293e-27
B4GALNT1	2.76633	8.21485e-80	5.10387e-78	CAMK1	1.04365	4.00265e-26	1.16013e-23
OXTR	2.79015	9.74114e-26	1.59363e-24	PRTG	1.07346	2.59586e-07	7.40537e-06
GPAT3	2.80701	2.99616e-125	3.61271e-123	HOGA1	1.09411	1.83411e-11	1.11213e-09
SIGLEC15	2.88611	1.08218e-41	2.99588e-40	TEF	1.14011	3.08678e-33	1.78935e-30
FAM109B	2.92092	2.13846e-11	1.6412e-10	MYCL	1.14724	6.82419e-10	3.12963e-08
ARHGDIB	2.97347	9.99804e-12	7.81691e-11	VAV3	1.17648	1.60458e-22	3.18542e-20
ADAMTS7	3.07406	3.18831e-26	5.30126e-25	SPNS3	1.18324	3.96602e-05	0.000613399
LTBP1	3.14144	2.0217e-08	1.18251e-07	SEMA6D	1.20851	8.23129e-21	1.42009e-18
CORO1A	3.16876	0.000347991	0.00115935	TSPAN2	1.21371	2.77929e-31	1.29927e-28
SOCS1	3.31376	5.90393e-11	4.35649e-10	MT1F	1.21681	2.53833e-17	2.85158e-15
BMPER	3.36919	5.39115e-11	3.98896e-10	TMEM37	1.24783	2.71065e-17	3.02175e-15
HTRA1	3.40621	0	0	C3	1.25671	8.99687e-08	2.81604e-06
SCN2A	3.55721	6.84344e-09	4.20209e-08	RASAL1	1.26052	5.99479e-13	4.38771e-11
NT5E	3.62622	4.72677e-292	2.26301e-289	GUCY1A3	1.31967	6.38146e-13	4.64724e-11
ICAM2	3.7272	3.60846e-09	2.27845e-08	ELFN1	1.34972	1.64181e-28	5.94828e-26
CPE	3.83559	3.73663e-303	2.0275e-300	SFRP4	1.37072	7.42561e-16	7.47305e-14
THBD	3.8557	5.1325e-64	2.38025e-62	FGFR2	1.39319	1.48975e-50	3.08421e-47
G0S2	3.86221	7.05405e-70	3.75248e-68	AGT	1.41023	3.63349e-05	0.000569875
PAQR5	3.87497	3.93674e-59	1.66016e-57	CFI	1.46231	1.18675e-44	1.4071e-41
GLIPR1	4.10207	0	0	FOLR1	1.48496	5.3586e-20	8.72549e-18
TMEM158	4.11302	2.76568e-167	5.0022e-165	TNFAIP6	1.50604	0.000169882	0.00210422
AJAP1	4.11781	1.32043e-23	1.99202e-22	ST6GAL1	1.60121	1.36864e-06	3.36746e-05
CD44	4.16254	0	0	DYSF	1.63093	1.88035e-39	1.60295e-36
FAM174B	4.19523	2.29326e-74	1.28723e-72	EFHB	1.73681	4.77903e-08	1.57404e-06
THEMIS2	4.23133	5.15011e-11	3.81582e-10	NPC1L1	1.75957	7.02145e-13	5.08775e-11
LINC00704	4.29894	1.55973e-18	1.86961e-17	LBP	1.81674	1.90307e-06	4.50338e-05
GPR1	4.35518	1.2958e-09	8.56046e-09	DEFB1	1.84464	7.10158e-05	0.00100747
PLAT	4.38084	3.11806e-31	6.19728e-30	DIRAS2	1.91871	1.2455e-24	2.95899e-22
PLXNA4	4.62058	1.14246e-19	1.45972e-18	PREX2	2.00023	1.43291e-31	7.04835e-29
SORL1	4.64393	8.75998e-68	4.37408e-66	MACROD2	2.06224	3.42695e-19	4.82169e-17
LONRF3	4.70032	2.90238e-104	2.68437e-102	SLCO4C1	2.09265	5.73519e-43	5.54096e-40
CDH13	4.72305	9.01315e-258	3.412e-255	ENPEP	2.11951	5.80745e-81	8.41616e-77
PTGDS	4.788	1.55799e-202	3.72956e-200	LINC00284	2.18715	4.26006e-06	8.97336e-05
SEMA3C	4.8974	0	0	MAL	2.27397	2.39887e-06	5.45751e-05
EMP1	4.90253	2.51528e-28	4.55943e-27	LOC613266	2.47344	1.58246e-41	1.43331e-38
KCNK3	5.18981	5.59903e-142	8.06558e-140	HLA-DMB	2.69987	4.74349e-11	2.69579e-09
ADAMTSL1	5.20444	6.4023e-23	9.33006e-22	ITIH5	2.8919	1.09083e-20	1.85981e-18
INHBA	5.36123	0	0	APBA1	2.91436	8.16188e-10	3.7079e-08
HMGA1	5.85256	1.56243e-140	2.21159e-138	ACSM5	2.95047	5.43988e-16	5.55174e-14
CALB2	9.63199	1.12176e-19	1.43441e-18	ARHGAP6	3.08441	6.89041e-50	1.10951e-46
