# Supplementary material for: SWI/SNF ATPase silenced HLF potentiates lung metastasis in solid cancers
Source: Nat Commun. 2025 Jun 5;16:5226. doi: 10.1038/s41467-025-60329-9 (PMC12141477; doi:10.1038/s41467-025-60329-9)
Supplement: Supplementary file 4 — Supplementary Data 2 [file 41467_2025_60329_MOESM4_ESM.xlsx]

## Sheet: Oligonucleotide sequences
Supplementary Data 2. Oligonucleotide sequences
Name	Forward (5'-3‘)	Reverse (5'-3‘)
1. plasmid construction
pLX304-HLF-Ri-sgHLF1	AAGGAGAACTCGGCCCTGCGGCAAGAAGTGGCTGACTTGAGG	CCTCAAGTCAGCCACTTCTTGCCGCAGGGCCGAGTTCTCCTT
pInducer20-LPXN	GATCTCGTCTTCCGATGCCTTATTGGAGGAACT	AATAATGTAGACATTAACTCTTCCATGGTGGAGC
pLX304-FOSB	ATGTTTCAGGCTTTCCCCGG	CAGAGCGAGGAGGGAGGGCG
pLX304-AJAP1	ATGTGGATTCAACAGCTTTTAGG	GCAGGAGATTTCAAACCATTTC
pLX304-HTRA1	ATGCAGATCCCGCGCGCCGC	GGTCAATTTCTTCGGGAATC
HLF-sg1	CACCGGAACTCGGCCCTCCGCCAGG	AAACCCTGGCGGAGGGCCGAGTTCC
HLF-sg2	CACCGTGAGCAGGATGACAAGTACT	AAACAGTACTTGTCATCCTGCTCAC
enhancer-HLFsg1	TCTCTTTGGTATACTAGCCA	TGGCTAGTATACCAAAGAGA
enhancer-HLFsg2	CCCAGCATAACAACACCATA	TATGGTGTTGTTATGCTGGG
enhancer-LPXNsg1	CACCGTCCAATCTCACAGTTGGGGC	AAACGCCCCAACTGTGAGATTGGAC
enhancer-LPXNsg2	CACCGCACTACTACCCCTAAGCCAA	AAACTTGGCTTAGGGGTAGTAGTGC
enhancer-LPXNsg3	CACCGAGCACTACTAGAACTCAAGC	AAACGCTTGAGTTCTAGTAGTGCTC
enhancer-LPXNsg4	CACCGATCACGCCACCAGGTTAGCT	AAACAGCTAACCTGGTGGCGTGATC
2. RT-qPCR
GAPDH	GAAATCCCATCACCATCTTCCAG	ATGAGTCCTTCCACGATACCAAAG
ACTB	CATGTACGTTGCTATCCAGGC	CTCCTTAATGTCACGCACGAT
HLF	CCACCTTTATCCCGCCTCC	TTTACTAAATGCGTCTTCGTGGT
ADAMTSL1	GGGGCCTCCTACTCTCTGAG	AGTCCACATTACTGCATGTTCTG
AJAP1	ACGGTCTCCATCCTACAAACA	CTCGGTGAACCCCTTAGTCTG
HTRA1	TCCCAACAGTTTGCGCCATAA	CCGGCACCTCTCGTTTAGAAA
NECTIN1	CTCGGCTTGACCGCATTCTT	GCAGTGCAGAACCACGTCT
LPXN	CCACCACCTTCTAAAACGTCAG	CCCAAGCATTGAGTCCAGGG
ICAM2	CGGATGAGAAGGTATTCGAGGT	CACCCACTTCAGGCTGGTTAC
CD44	CTGCCGCTTTGCAGGTGTA	CATTGTGGGCAAGGTGCTATT
NFATC2	GAGCCGAATGCACATAAGGTC	CCAGAGAGACTAGCAAGGGG
NID2	CCGGTGCTGTCGTCGTTAC	GGCTTCGTAGAAGTGCAGGG
THBS1	AGACTCCGCATCGCAAAGG	TCACCACGTTGTTGTCAAGGG
RELL2	TCATGGGCCTGGTAGGCTT	TGTGTCCTCATTCATGTCATCG
MRC2	CCGAAACCGGCTATTCAACCT	CGGTCACACTCATACATGCCC
ADGRG1/GPR56	CCAGCGGAACCAGACACAC	TCTTCGGAGTTCTCGATGGAG
ITGA11	GTGGCAATAAGTGGCTGGTC	GTTCCCGTGGATCACTGGAC
SMARCA4	GACCAGCACTCCCAAGGTTAC	CTGGCCCGGAAGACATCTG
3. ChIP-PCR
ADAMTSL1	CCCACATGAGCATCCACCTT	GACTCTGAGCAGGCAGGAAG
AJAP1	TCCTCTGAGACCCCTTCCAG	GTAACCACCACCACTCCCTG
HTRA1	TGTGCACACAAAAGTCTCCGA	GCCTCTGACTCATTAGGACTGA
NECTIN1	CCTGAGCCGTCTGGCAAAG	TCACCGTAATCACCGTCTTGG
LPXN	AAGAAGGGAAATCACCGGGC	AGGGTTTTGGTTTGGTGGGT
ICAM2	AGGAGGGGGCTGTCCATATTA	TCCTCGCTCGCTGATAAGTTT
CD44	GGTCCCGAGAAATTGGGAGG	GGCCTGCTCACCTTCAGAAT
NC	GAAGTGTCTCTGGCCCACAG	AAAGATACCAGGGCCCCTTAG
HLF primer-1	CATGACCGTGTGCTCCAGG	AAAAAGCAAGCCAGCACACC
HLF primer-2	GCATAGGTGCCACTGATCCA	GGAATCTGCAGCCATGACCT
