# Supplementary material for: SWI/SNF ATPase silenced HLF potentiates lung metastasis in solid cancers
Source: Nat Commun. 2025 Jun 5;16:5226. doi: 10.1038/s41467-025-60329-9 (PMC12141477; doi:10.1038/s41467-025-60329-9)
Supplement: Supplementary file 7 — Source Data [file 41467_2025_60329_MOESM7_ESM.xlsx]

## Sheet: Fig.1
	Fig. 1c
		Ctrl_EV		HLF		B4GALT6		FOSB		TRMT5		CYCS
	Hours	Mean	SEM	Mean	SEM	Mean	SEM	Mean	SEM	Mean	SEM	Mean	SEM
	0	0	0	0	0	0	0	0	0	0	0	0	0
	2	26.1535	4.37286	16.6634	3.55268	19.9547	1.78643	22.4125	1.13012	28.9678	4.20054	24.8044	3.77944
	4	34.155	4.06415	21.4287	2.06338	25.8826	2.58334	26.4409	0.961891	34.6641	4.06253	34.0881	4.54515
	6	44.8623	6.60424	23.0472	1.31348	32.2489	3.20994	35.256	0.809818	45.0568	3.84237	43.4085	5.81482
	8	62.3796	7.50635	30.1352	1.52652	48.3049	4.09204	52.1529	2.17873	59.8103	4.32169	54.0292	7.2591
	10	74.7937	7.72589	35.659	2.1822	59.7109	3.1638	66.7118	0.213413	70.1523	3.57646	62.5028	6.68999
	Fig. 1d
		Ctrl_EV	HLF	B4GALT6	FOSB	TRMT5	CYCS
	n=1	1	0.24	0.56	0.74	0.45	0.56
	n=2	0.82	0.22	0.68	0.72	0.42	0.52
	n=3	0.82	0.29	0.44	0.58	0.6	0.6
	n=4	1.16	0.31	0.63	0.96	0.37	0.82
	n=5	1.1	0.26	0.77	0.82	0.38	0.41
	n=6	1.06	0.33	0.54	0.88	0.46	0.57
	Fig. 1e
	HLF RNAScope H-score			HLF IHC H-score
		PT	Lung mets		PT	Lung mets
	n=1	0.319149	0.114286	n=1	60	0
	n=2	0.778378	0.389313	n=2	130	20
	n=3	0.712121	0.307692	n=3	200	10
	n=4	0.150685	0.138889	n=4	80	50
	n=5	0.196429	0.0116279	n=5	100	100
	n=6	0.90678	0.0684932	n=6	120	100
	Fig. 1f
		TTNM	TTM			Fig. 1h
	n=1	4.34796	4.67707				Tumor					Metastatic
	n=2	3.37904	4.69732			Organ	low	q1	median	q3	high	low	q1	median	q3	high
	n=3	5.07342	2.82847			Kidney	3	179.5	307.5	458	1725	2	110	172.5	305	1022
	n=4	3.24041	3.2896			Pancreas	3	48.5	101	176	850	2	14	34	97	587
	n=5	4.07936	3.66491			Liver	2	393	750	1258	11260	20	92.5	337.5	487.5	3119
	n=6	3.4804	2.20136			Prostate	6	168.5	284	414	1479	3	3	9.5	27	185
	n=7	3.37267	0.746336			Skin	1	68	140	243	852	1	43	85.5	148	664
	n=8	3.84366	3.51065
	n=9	3.96443	1.27783
	n=10	3.62729	0.939637
	n=11	3.87221	1.09031
	n=12	3.26711	1.64896
	n=13	3.59625	1.15639
	n=14	4.27454	2.1062
	n=15	0.787552	2.07697
	n=16	1.63338	1.95721
	n=17	3.78997	1.8914
	n=18	3.36207	1.61474
	n=19	4.09844	0.856148
	n=20	4.13885	4.25114
	n=21	3.91423	4.04823
	n=22	1.82188	4.26928
	n=23	3.71929	3.63294
	n=24	1.41892	3.61567
	n=25	0.625203	1.52824
	n=26	3.27979	3.92735
	n=27	4.90254	2.62171
	n=28	3.12122	3.40908
	n=29	2.40302	1.40226
	n=30	4.41638	2.11142
	n=31	3.9097	2.43325
	n=32	3.31341	3.6118
	n=33	3.08143	1.06648
	n=34	3.31307	0.188566
	n=35	3.12543	1.16548
	n=36	2.10776	0.68819
	n=37	4.58325	0.0648242
	n=38	3.2688	3.07989
	n=39	3.59256	3.2193
	n=40	3.64029	2.94205
	n=41	3.72939	1.93969
	n=42	4.23581	3.69542
	n=43	5.21617	1.9087
	n=44	4.6657	3.9218
	n=45	3.97023	3.97065
	n=46	4.27348	4.04164
	n=47	4.96776	4.68425
	n=48	0.78631	4.0918
	n=49	0.347627	4.07939
	n=50	0.398208	0.729924
	n=51	4.21061	0.835211
	n=52	4.14255	0.307104
	n=53	4.57223	0.514272
	n=54	4.30697	2.37338
	n=55	4.3219	1.17779
	n=56	3.00499	2.96798
	n=57	2.61683	0.101021
	n=58	3.60449	2.61024
	n=59	3.45752	2.8606
	n=60	3.3611	4.37631
	n=61	3.78647	4.69596
	n=62	3.80843	0.600731
	n=63	4.58304	3.30171
	n=64	1.196	2.68214
	n=65	0.188435	1.04629
	n=66	3.07457	2.82019
	n=67	4.29866	4.70552
	n=68	3.55535	1.12902
	n=69		2.11976
	n=70		0.605565
	n=71		4.06798
	n=72		4.2857

## Sheet: Fig.2
	Fig. 2a
		shCtrl					shHLF-3					shHLF-4
		n=1	n=2	n=3	n=4	n=5	n=1	n=2	n=3	n=4	n=5	n=1	n=2	n=3	n=4	n=5
	786-O	1.22	0.97	0.75	0.87	1.19	2.14	2.27	1.95	2.92	2.75	3.74	1.87	3.34	2.68	2.4
	Caki-1	1.36	0.82	0.73	1.09	0.91	4.55	4.09	3.18	2.64	2.45	1.55	1.73	1.91	1.91	2.36
	UMRC6	1.05	0.74	0.87	0.99	1.36	1.87	2.87	1.99	1.71	2.56	2.68	3.47	2.23	3.16	2.19
	Fig. 2b
		sgCtrl + Ctrl_EV	sgHLF + Ctrl_EV	sgHLF + HLF (resis)
	n=1	1.15	2.27	0.86
	n=2	0.68	1.99	0.79
	n=3	0.78	2.82	0.93
	n=4	0.88	2.44	0.96
	n=5	1.29	3.02	1.29
	n=6	1.22	1.73	1.05
	Fig. 2c
		Ctrl_EV						HLF
		n=1	n=2	n=3	n=4	n=5	n=6	n=1	n=2	n=3	n=4	n=5	n=6
	786-O	0.95	1.17	0.93	0.88	0.86	1.21	0.34	0.25	0.3	0.4	0.5	0.37
	Caki-1	0.78	0.73	1.05	1.27	1.14	1.03	0.63	0.58	0.44	0.66	0.59	0.47
	A498	0.63	1.02	1.01	1.27	1.05	1.02	0.29	0.37	0.31	0.28	0.3	0.4
	Fig. 2e
		sgCtrl	sgHLF
	n=1	0.0212945	0.0281799
	n=2	0.0545331	0.105484
	n=3	0.0124988	0.0478914
	n=4	0.005677	0.200359
	n=5	0.0216829	0.150493
	Fig. 2f
		Tumor	No tumor
	Ctrl_EV	100	0
	HLF	100	0
	Ctrl_EV	100	0
	HLF	37.5	62.5
	Fig. 2g
		Ctrl_EV	HLF
	n=1	2.7484	0.0114
	n=2	2.9242	0.0037
	n=3	0.1234	0.132
	n=4	1.3948	0.0059
	n=5	0.0287	0.0515
	n=6	0.1788	0.0071
	n=7	1.5481	0.0609
	n=8	1.8756	0.0062
	Fig. 2h
		Ctrl_EV	HLF
	n=1	2.56	1.81
	n=2	1.82	1.92
	n=3	2.23	0.95
	n=4	1.74	1.14
	n=5	2.37	0.93
	n=6	1.81	0.8
	n=7	1.57	0.77
	n=8	1.88	0.97
	Fig. 2j
	weeks	Ctrl_EV					HLF
	0	1	1	1	1	1	1	1	1	1	1
	1	0.127	0.059	0.082	0.093	0.068	0.021	0.05	0.09	0.166	0.113
	2	0.12	0.088	0.076	0.066	0.041	0.015	0.033	0.061	0.129	0.056
	4	0.092	0.104	0.144	0.093	0.079	0.025	0.042	0.093	0.133	0.094
	6	0.19	0.769	0.272	0.103	0.122	0	0	0	0	0
	8	0.707	1.328	0.488	0.46	0.276	0	0	0	0	0
	10	0.821	1.409	0.798	0.49	0.671	0	0	0	0	0
	12	1.636	2.205	1.639	1.683	1.1	0	0	0	0	0
	14	2.929	6.905	3.671	2.163	2.563	0	0	0	0	0
	16	7.472	9.193	3.95	5.903	4.801	0	0	0	0	0
	18	41.999	35.74	20.695	59.401	10.049	0	0	0	0	0
	Fig. 2k
		Ctrl_EV	HLF
	n=1	14.43	0.9
	n=2	34.03	0.88
	n=3	12.31	1.25
	n=4	18.1	0.56
	n=5	7.53	0.34

## Sheet: Fig.3
	Fig. 3d
		EV			HLF			sgCtrl			sgHLF
		n=1	n=2	n=3	n=1	n=2	n=3	n=1	n=2	n=3	n=1	n=2	n=3
	MRC2	0.97716	1.12289	0.91138	0.64546	0.6998	0.5004	0.92741	1.02387	1.05313	2.34092	2.17917	2.89
	NID2	1.01561	0.94871	1.03785	0.81891	1.24913	0.88994	0.96417	1.03768	0.9995	2.67142	3.19567	3.29762
	ADGRG1	1.1472	1.0399	0.83824	0.75577	0.75328	0.7198	1.14128	0.84385	1.03835	1.99203	1.81645	2.42954
	THBS1	1.06603	1.06642	0.87964	3.70864	4.34107	4.70596	0.85684	1.08471	1.07594	0.91976	1.10465	1.20502
	ITGA11	1.12908	0.94611	0.93612	5.1251	6.299	4.88421	0.98849	1.01436	0.99733	1.20141	1.09611	1.41513
	RELL2	1.07114	1.0868	0.85902	1.65293	1.68285	1.49947	0.96998	1.17832	0.87493	0.63362	0.50087	0.5307
	Fig. 3f
	Relative mRNA level of HLF
		293T	HK-2	RPTEC	UMRC2	UMRC6	A498	786-O	Caki-1
	n=1	0.91512	3.4542	2.18168	1.02502	2.55101	0.162525	0.111264	0.270047
	n=2	1.19327	3.8412	2.2029	0.699258	2.80479	0.28969	0.205412	0.1775
	n=3	0.91576	3.75412	2.38305	0.593496	3.13338	0.172369	0.171762	0.144857
	Invasion ratio per spheroid
		UMRC2	UMRC6	A498	786-O	Caki-1
	n=1	0	0	2.32	1.89	1.96
	n=2	0	0	1.87	1.96	1.49
	n=3	0	0	1.66	1.82	1.56
	n=4	0	0	0.83	1.95	1.84
	n=5	0	0	1.46	1.96	2.17
	n=6	0	0	1.15	2.68	1.62
	Fig. 3i
	786-O					UMRC6
		sgCtrl	sgHLF-1	sgHLF-2			sgCtrl	sgHLF-1	sgHLF-2
	n=1	4.51	9.7	12.58		n=1	0.04	1.42	1.49
	n=2	4.34	17.6	5.29		n=2	0.4	0.77	1.4
	n=3	4.58	8.13	7.85		n=3	0	0.5	0.75
	n=4	4.19	9.42	11.09		n=4	0	1.54	0.91
	n=5	3.16	7.23	15.35		n=5	0.22	1.31	1.27
	n=6	3.64	9.59	7.09		n=6	0	1.96	1.17
	Fig. 3k
		Caki-1		786-O		A498
		Ctrl_EV	HLF	Ctrl_EV	HLF	Ctrl_EV	HLF
	n=1	2.29	0	9.5	0.2	2.91	0.78
	n=2	2.08	0	8.49	0.59	1.93	1.01
	n=3	1.37	0	6.43	0.28	2.56	0.88
	n=4	1.61	0	6.73	0.48	2.99	0.95
	n=5	1.76	0	4.73	0.16	2.37	0.89
	n=6	1.39	0	7.06	0.3	2.59	0.94
	Fig. 3m
		sgCtrl	sgHLF
	n=1	0	100
	n=2	0	100
	n=3	4.16667	95.8333

## Sheet: Fig.4
	Fig. 4b
		Transwell invasion						Spheroid invasion in collagen
			+sgHLF						+sgHLF
		sgCtrl+EV	EV	CD44	AJAP1	LPXN	ICAM2	sgCtrl+EV	EV	CD44	AJAP1	LPXN	ICAM2
	n=1	0.8	3	2	1.2	1.73	1.67	2.06	4.05	3.3	2.35	1.2	1.73
	n=2	0.87	2.2	3	1.53	1.2	1.13	1.65	7.5	2.5	2.09	0.4	2.27
	n=3	0.67	2.27	3.07	1.73	1.47	1.33	2.28	4.48	4.78	3.12	0.37	3.35
	n=4	1.73	4.6	2.93	2.2	1.8	1.6	1.55	3.44	3.04	2.06	0.9	2.58
	n=5	1.13	3.53	2	1.6	1.13	1.67	2.79	3.41	1.93	2.04	0.64	2.53
	n=6	0.87	2.4	3.6	2	1	2.73	2.05		2.46	1.32	0.72	2.6
	Fig. 4c
		sgCtrl	sgHLF	sgHLF+LPXN
	n=1	7.7	30.5	10.6
	n=2	6.8	16	8.5
	n=3	1.5	34.7	6.6
	n=4	15.3	16	3.4
	n=5	1.6	11.8	9.7
	Fig. 4f
		Ctrl_EV	HLF
	n=1	1.42451	3.39854
	n=2	1.02145	2.07316
	n=3	1.16877	3.21543
	n=4	0.974385	2.71258
	n=5	1.06737	2.18831
	n=6	1.12009	2.8411
	n=7	1.14719	2.44466

## Sheet: Fig.5
	Fig. 5b
		sgCtrl	sgHLF
	n=1	0.516937	0.840496
	n=2	0.427876	0.583141
	n=3	0.595043	0.589008
	n=4	0.402462	0.584767
	n=5	0.509434	0.852981
	n=6	0.567043	0.600455
	Fig. 5c
			HLF
		EV	EV	Y118E	Y118F
	n=1	10.63	1.46	12.92	4.99
	n=2	8.89	2.13	11.28	5.05
	n=3	16	3.33	8.14	3.49
	n=4	16.59	2.19	9.39	8.49
	n=5	11.21	1.14	15.64	8.06
	n=6	13.12	2.6	10.87	8.47
	n=7	13.9	1.3	10.85	7.77
	Fig. 5e					Fig. 5f
		sgCtrl	sgHLF	sgHLF + LPXN			sgCtrl	sgHLF	sgHLF + LPXN
	n=1	0.382183	0.470333	0.341365		n=1	53.6327	97.6191	61.3979
	n=2	0.392037	0.42294	0.25025		n=2	50.052	109.522	53.5257
	n=3	0.305548	0.489638	0.280258		n=3	59.373	101.978	38.0835
	Fig. 5h						Fig. 5i
		+collagen		-collagen				+collagen		-collagen
		Ctrl_EV	HLF	Ctrl_EV	HLF			Ctrl_EV	HLF	Ctrl_EV	HLF
	n=1	0.969716	0.617063	1.00241	0.953144		n=1	1.07887	0.68733	0.891561	1.28704
	n=2	1.05249	0.571247	0.995614	0.942342		n=2	1.02435	0.724491	1.06446	1.11989
	n=3	0.979832	0.604622	1.00321	1.054		n=3	0.906175	0.620784	1.0484	1.18321
	Fig. 5k						Fig. 5l
		Ctrl	sgHLF	sgHLF + LPXN				Ctrl	sgHLF	sgHLF + LPXN
	n=1	5.90321	6.96244	6.60989			n=1	0.866803	1.46336	0.774372
	n=2	4.51656	8.32249	4.78207			n=2	1.10336	1.77953	1.15138
	n=3	5.04255	7.62244	5.05671			n=3	1.02694	1.99256	1.35203

## Sheet: Fig.6
	Fig. 6b				Fig. 6d
		786-O-LM	786-O-P			786-O-P	786-O-LM
	n=1	0.40661	0.92841		n=1	3.16	13.68
	n=2	0.3028	1.14981		n=2	5.39	9.44
	n=3	0.39387	0.93677		n=3	5.9	11.73
					n=4	2.62	8.41
					n=5	3.18	10.65
					n=6	4.42	10.07
	Fig. 6e
		786-O-P								786-O-LM
	weeks	n=1	n=2	n=3	n=4	n=5	n=6	n=7	n=8	n=1	n=2	n=3	n=4	n=5	n=6	n=7	n=8	n=9	n=10
	0	1	1	1	1	1	1	1	1	1	1	1	1	1	1	1	1	1	1
	1	0.301	0.272	0.254	0.32	0.27	0.302	0.307	0.229	0.168	0.288	0.109	0.316	0.268	0.616	0.476	0.202	0.558	0.439
	2	0.682	0.48	0.407	0.559	0.458	0.383	0.583	0.528	0.38	1.129	0.403	0.96	0.487	1.107	0.984	0.459	0.768	0.874
	3	0.673	1.015	0.936	0.86	0.457	0.416	0.589	0.534	0.381	1.13	0.404	0.969	1.029	1.109	1.801	1.096	3.731	1.489
	4	1.625	1.504	2.168	3.328	1.559	2.631	3.851	2.199	3.347	4.662	1.92	8.062	3.529	5.556	5.266	2.834	8.36	2.631
	5	2.24	9.58	3.077	8.107	2.662	2.97	4.207	2.101	9.296	27.432	2.197	18.177	8.369	7.671	7.438	4.319	7.157	10.775
	6	5.629	26.631	10.702	19.028	6.322	7.399	12.071	6.618	27.203	42.115	23.415	45.817	34.443	24.626	16.023	14.852	20.326	48.007
	7	6.876	34.084	10.417	14.524	17.415	12.552	13.659	16.308	24.922	35.718	50.947	52.823	34.23	45.882	69.952	50.201	72.42	99.269
	Fig. 6i
		HLF enhancer (dCas9-KRAB)									HLF enhancer (dCas9-p300)
		UMRC6			A498			786-O			UMRC2			786-O
		sgCtrl	sg2	sg5	sgCtrl	sg1	sg2	sgCtrl	sg1	sg2	sgCtrl	sg4	sg5	sgCtrl	sg1	sg2
	n=1	0.84087	0.18274	0.55839	0.95468	0.60315	0.54211	1.00242	0.46419	0.56042	1.07093	10.4782	1.77535	0.99639	1.28374	1.55358
	n=2	1.16155	0.36872	0.35426	0.99048	0.6717	0.55984	1.15504	0.56829	0.58655	0.84425	12.083	1.63981	1.01544	1.43981	1.96325
	n=3	1.02384	0.31956	0.53043	1.05754	0.64731	0.43895	0.86368	0.52254	0.62056	1.10604	12.872	1.9343	0.98836	1.36263	1.54565
	Fig. 6n
		DMSO			AU-15330 0.1 μM			AU-15330 1 μM
		n=1	n=2	n=3	n=1	n=2	n=3	n=1	n=2	n=3
	HK-2	0.95442	1.0253	1.0219	1.02107	1.16308	1.27451	1.28122	1.25376	1.34585
	A375 MA2	0.81055	1.16594	1.05814	1.34044	1.48084	1.34392	2.27785	1.9592	2.1096
	HCT116	0.92905	1.12988	0.95263	1.33408	1.53771	1.33241	2.0549	2.20496	1.94369
	Fig. 6p
		Ctrl	shSMARCA4	shSMARCA4 + sgHLF
	n=1	26.4	3.8	60.7
	n=2	25.9	4.7	28.2
	n=3	8.1	11.1	18.1
	n=4	11.9	13.4	33.1
	n=5	11.6	12	49.7
	n=6	30.3	3

## Sheet: Fig.7
	Fig. 7b
		XP258	XP374
	n=1	1.13866	49.6039
	n=2	1.70796	38.8984
	n=3	0.737228	30.4178
	n=4	6.77546	31.1876
	n=5	3.14093	14.7658
	n=6	1.12678	47.3602
	n=7	2.67924	89.8768
	Fig. 7c
		XP374 HLF low		XP258 HLF high
		Ctrl_EV	HLF	sgCtrl	sgHLF
	n=1	5.93	2.6	4.89	16.17
	n=2	6.54	1.46	8.49	15.31
	n=3	17.77	1.77	6.54	20.21
	n=4	15.6	2.54
	n=5	4.65	5.83
	Fig. 7d
		sgCtrl	sgHLF
	n=1	0.682	6.015
	n=2	4.141	7.382
	n=3	0.425	3.687
	n=4	0.26	3.156
	n=5	0.837	5.669
	n=6	1.173	4.824
	n=7	1.506	3.77
	n=8	2.666	13.732
	n=9	0.412
	Fig. 7e
		Ctrl_EV	HLF
	n=1	1.14	0.34
	n=2	1.21	0.25
	n=3	0.94	0.54
	n=4	0.73	0.31
	n=5	0.87	0.23
	n=6	1.1	0.5
	Fig. 7f
		Ctrl_EV						HLF
		n=1	n=2	n=3	n=4	n=5	n=6	n=1	n=2	n=3	n=4	n=5	n=6
	143B	22.25	21.58	16.21	19.59	15.52	17.44	10.91	4.95	4.03	8.04	4.97	9.88
	HCT116	2.44	1.18	2.36	9.13	6.89		0.47	0.5	0.43	0.14	2.17
	H1299	6.39	9.61	3.44	7.48			0.32	0.05	0.25	0.4
	Fig. 7g
		Lung ex vivo		Lung met / PT
		Ctrl_EV	HLF	Ctrl_EV	HLF
	n=1	3.5	1.4	364.79	22.3981
	n=2	9	3.2	130.198	10.6288
	n=3	2	2	156.827	17.0111
	n=4	9.1	1.8	79.2101	28.9866
	n=5	6.9	6.1	18.5867	6.93009
	n=6	7.1	1.4		14.7909
	n=7	1.1	0.8
	Fig. 7h
		Tumor					Metastatic
	Organ	low	q1	median	q3	high	low	q1	median	q3	high
	Liver	48	341	470.5	715	5514	643	943	1623	2233	7594
	Skin	50	390	865	1509	4192	356	820	1182.5	1488.5	4709
	Colon	152	855	1154.5	1632	4693	177	1068	1301	1613.5	3789
	Fig. 7i
		A375 MA2			Caki-1			HCT116
		0	0.1	1	0	0.1	1	0	0.1	1
	n=1	1.09	0.34	0.05	10.05	2.26	1.32	10.87	6.91	3.2
	n=2	1.01	0.39	0.13	6.1	1.34	0.5	7.48	3.08	0.43
	n=3	1.01	0.23	0.05	4.08	1.13	2	11.41	6.96	0.19
	n=4	0.96	0.39	0.08	3.69	3.43	1.24	6.12	9.67	0.58
	n=5	1.14	0.65	0.18	4.49	2.5	0.75	9.04	6.03	2.06
	n=6	0.8		0.34		3.42	0.41		3.69
	Fig. 7j
		Ctrl	AU-15330	AU-15330
	n=1	9.08	0.87	4.48
	n=2	7.15	1.13	6.57
	n=3	6.78	2.36	4.97
	n=4	8.01	3.29	4.29
	n=5	7.82	0.96	4.01
	n=6		0.57

## Sheet: Suppl.Fig.1
	Suppl. Fig. 1c
		HLF					UBE4B					CYCS					CYP27B1					FOSB					RPS4X					WAPAL					TRMT5					NIPAL2					B4GALT6
	TCGA samples	low	q1	median	q3	high	low	q1	median	q3	high	low	q1	median	q3	high	low	q1	median	q3	high	low	q1	median	q3	high	low	q1	median	q3	high	low	q1	median	q3	high	low	q1	median	q3	high	low	q1	median	q3	high	low	q1	median
	Normal (n=72)	4.33	10.532	12.773	15.962	23.122	13.879	20.462	24.76	28.276	34.187	24.878	50.006	58.81	89.38	127.711	0.249	0.72	3.619	13.533	38.278	1.078	10.925	32.588	81.072	276.504	922.178	1301.8	1549.53	1822.77	2626.85	13.839	19.998	22.942	26.544	36.098	4.151	5.97	7.089	7.796	9.938	2.873	4.244	5.722	7.728	13.178	1.702	3.38	3.949
	ccA subtype (n=205)	1.741	7.844	12.536	17.898	33.253	7.526	19.43	24.29	29.397	39.248	11.735	20.435	25.6	31.885	53.369	0.022	0.19	0.361	0.686	1.489	0.286	11.286	33.086	91.941	284.963	877.853	1848.96	2214.23	2693.67	4171.83	8.442	17.84	22.092	27.607	40.465	1.982	4.679	5.959	7.468	11.159	0.674	5.02	7.615	10.649	18.881	0.288	1.446	2.363
	Suppl. Fig. 1h
	TCGA samples	low	q1	median	q3	high
	Normal (n=72)	4.33	10.574	12.834	15.979	23.122
	Stage1 (n=267)	0.488	6.568	10.686	16.795	33.253
	Stage2 (n=57)	0.095	3.992	7.934	15.378	31.627
	Stage3 (n=123)	0.365	3.42	6.99	11.048	22.546
	Stage4 (n=84)	0.072	1.932	5.672	10.662	23.418
	TCGA samples	low	q1	median	q3	high
	Normal (n=72)	4.33	10.574	12.834	15.979	23.122
	Grade 1 (n=14)	7.925	9.453	15.897	23.623	32.154
	Grade 2 (n=229)	0.526	6.701	10.982	16.282	32.675
	Grade 3 (n=206)	0.296	4.5	7.648	13.394	27.688
	Grade 4 (n=76)	0.072	1.443	3.42	7.165	15.756
	Suppl. Fig. 1i
		Normal	Tumor
	n=1	1.12772	0.0716794
	n=2	1.14656	0.106163
	n=3	0.773395	0.0820122
[truncated: 2 more columns]

## Sheet: Suppl.Fig.2
	Suppl. Fig. 2a
		786-O			Caki-1
	n=1	shCtrl	shHLF-3	shHLF-4	shCtrl	shHLF-3	shHLF-4
	n=2	0.97689	0.03204	0.12789	1.06566	0.46364	0.62806
	n=3	1.09779	0.03718	0.09588	1.02807	0.4723	0.64047
	n=4	0.93247	0.05787	0.10429	0.91276	0.36209	0.59348
	Suppl. Fig. 2d
	786-O
		shCtrl		shHLF-3		shHLF-4
	hours	Mean	SEM	Mean	SEM	Mean	SEM
	0	0	0	0	0	0	0
	2	39.1744	5.22324	56.2598	6.20523	57.5329	6.1892
	4	54.6935	9.7727	78.947	2.68069	75.8877	3.34876
	8	72.1315	3.42377	92.0366	1.01362	88.2259	1.90458
	Caki-1
		shCtrl		shHLF-3		shHLF-4
	hours	Mean	SEM	Mean	SEM	Mean	SEM
	0	0	0	0	0	0	0
	4	16.4523	1.65279	18.4073	1.20264	16.5724	0.432709
	8	22.6481	2.01593	35.3929	1.80032	25.6677	1.88045
	12	33.138	1.88751	58.3406	2.55001	39.1138	2.7049
	16	46.242	1.98688	76.1366	2.77945	55.1328	2.7195
	20	58.0341	2.88932	86.5918	1.84891	69.5978	3.40366
	Suppl. Fig. 2h
		sgCtrl	sgHLF-1	sgHLF-2
	n=1	1.29	2.63	2.28
	n=2	1.14	2.85	2.26
	n=3	0.52	3.25	2.65
	n=4	0.64	2.89	3.02
	n=5	1.69	3.41	2.1
	n=6	0.73	2.43	3.1
	Suppl. Fig. 2j
		sgCtrl+Vector		sgHLF+Vector		sgHLF+V5-HLF (resis)
	hours	Mean	SEM	Mean	SEM	Mean	SEM
	0	0	0	0	0	0	0
	2	17.0002	4.42698	30.522	2.43586	18.6128	4.21272
	4	28.914	3.14163	39.614	2.78866	27.3043	3.98408
	6	46.864	4.34094	62.2723	4.46298	39.2289	3.28302
	8	56.8915	6.69154	79.6112	5.56432	49.874	3.3146
	10	69.6253	5.03655	93.9767	5.99268	59.1884	3.07295
	Suppl. Fig. 2k
		sgCtrl	sgHLF	HLF-Ri-sgHLF
	n=1	1.16	0.78	1.06
	n=2	1.37	1.19	0.84
	n=3	0.78	1.36	0.78

## Sheet: Suppl.Fig.3
	Suppl. Fig. 3c
		Ctrl_EV					HLF
	Days	n=1	n=2	n=3	n=4	n=5	n=1	n=2	n=3	n=4	n=5
	1	0.083	0.106	0.091	0.085	0.073	0.155	0.174	0.183	0.167	0.145
	2	0.131	0.19	0.158	0.098	0.128	0.277	0.263	0.241	0.276	0.225
	3	0.308	0.381	0.416	0.41	0.347	0.416	0.549	0.586	0.492	0.484
	4	0.81	0.593	0.56	0.489	0.632	0.625	0.821	0.59	0.682	0.95
	5	1.031	0.746	0.877	0.811	0.792	0.857	0.836	0.731	0.784	0.82
	6	0.902	0.907	0.881	0.897	0.91	0.854	0.815	0.826	0.835	0.797
	Suppl. Fig. 3e
	786-O						A498
		Ctrl_EV		HLF				Ctrl_EV		HLF
	hours	Mean	SEM	Mean	SEM		hours	Mean	SEM	Mean	SEM
	0	0	0	0	0		0	0	0	0	0
	2	22.8937	0.993348	9.86768	0.124697		2	25.8969	2.00438	19.607	3.00312
	4	49.694	1.99914	24.0926	0.341057		4	29.9689	1.73801	19.63	4.3568
	6	75.4984	2.6346	40.5868	1.03627		6	35.3885	1.56211	20.0864	2.5738
	8	93.0896	1.64453	56.7405	1.24694		8	40.6577	1.31551	20.9567	2.2271
							10	44.6619	0.948711	22.1183	3.31083
	Caki-1						12	50.7404	1.08832	23.1878	2.99451
		Ctrl_EV		HLF			14	57.5583	1.19983	24.7939	3.1287
	hours	Mean	SEM	Mean	SEM		16	65.2568	1.31694	27.1912	3.35173
	0	0	0	0	0		18	72.5041	1.49588	29.5188	3.74174
	2	34.6937	3.05377	35.4267	4.1111		20	79.1842	1.58698	31.7624	3.98216
	4	36.6636	3.51919	36.2312	3.81661
	6	40.6018	3.12154	38.2149	3.79567
	8	47.2968	2.00608	37.2551	2.93165
	10	58.9156	1.33064	38.4453	1.43481
	12	75.3384	1.42593	38.388	1.37445
	14	86.8034	2.01769	41.5655	1.31027
	16	93.3503	1.55533	44.6054	1.57835
	Suppl. Fig. 3f
	EV			0			0.045			0.45			4.5
	n=1	n=2	n=3	n=1	n=2	n=3	n=1	n=2	n=3	n=1	n=2	n=3	n=1	n=2	n=3
	1.09487	0.94443	0.96709	1.10577	1.06739	1.17899	7.22882	7.72851	7.45034	27.3095	26.5528	29.2276	40.61	40.4241	37.3579
	Suppl. Fig. 3g
		EV	0	0.045	0.45	4.5
	n=1	1.06	0.95	0.93	0.62	0.36
	n=2	1.01	0.84	0.82	0.57	0.33
	n=3	0.93	0.91	0.75	0.68	0.46
	Suppl. Fig. 3j
		Ctrl_EV		HLF
	hours	Mean	SEM	Mean	SEM
	0	0	0	0	0
	2	6.87903	2.8641	0.959107	0.771944
	4	16.2643	4.72379	5.84322	0.83382
	6	26.9654	6.17361	7.096	1.33577
	8	39.9418	4.38128	12.2419	1.30809
	10	47.3069	4.08978	15.3434	1.69716
	12	60.874	2.17962	22.2651	1.89241
	Suppl. Fig. 3k
		Ctrl_EV	HLF
	n=1	1.12	0.2
	n=2	0.82	0.16
	n=3	0.73	0.19
	n=4	1.15	0.24
	n=5	1.2	0.22
	n=6	0.96	0.28
	Suppl. Fig. 3l
		sgCtrl					sgHLF
	weeks	n=1	n=2	n=3	n=4	n=5	n=1	n=2	n=3	n=4	n=5
	3	1	1	1	1	1	1	1	1	1	1
	4	1.06	1.17	1.25	0.94	1.1	1.27	1.16	1.26	1.06	1.15
	5	1.98931	0.479999	1.53684	1.62446	1.42122	1.40976	1.95614	0.837265	1.46146	1.31472
	6	1.4892	0.759	2.3552	2.2016	0.9429	1.26489	1.78517	0.764177	2.73197	1.48435
	7	2.9801	1.9833	3.9516	5.0273	2.1387	1.5228	5.3469	3.132	3.9381	4.0603
	8	9.24556	5.90199	6.04524	7.53834	4.45735	2.2848	6.1766	4.8734	4.4449	10.604
	9	23.38	11.12	17.44	11.9	8.36	5.38	15.61	9.81	9.31	28.21
	10	33.9228	9.31126	6.39492	58.3575	28.7929	53.2775	28.2862	7.71827	11.7343	11.942
	Suppl. Fig. 3m
		sgCtrl	sgHLF
	n=1	0.15	0.32
	n=2	0.34	0.12
	n=3	0.09	0.07
	n=4	0.03	0.01
	n=5	0.02	0.06
	Suppl. Fig. 3n
		ev								plx-HLF
	weeks	n=1	n=2	n=3	n=4	n=5	n=6	n=7	n=8	n=1	n=2	n=3	n=4	n=5	n=6	n=7	n=8
	3	1	1	1	1	1	1	1	1	1	1	1	1	1	1	1	1
	4	2.43	0.95	0.91	1.51	0.7	1.53	2.49	2	1.22	0.68	0.82	0.71	2.56	1.09	0.86	0.95
	5	2.39	1.33	1.36	2.62	1.25	2.5	4.31	1.41	1.36	1.39	1.45	1.38	8.67	1.26	1.07	1.44
	6	2.32	0.9	2.04	1.91	1.63	2.92	5.97	0.76	1.51	2.59	1.91	1.47	13.73	1.32	3.68	1.96
	7	3.27	0.56	8.96	6.7	3.18	4.18	14.06	2.65	1.9885	4.47475	2.22376	1.46	15.1497	1.42116	10.814	2.783
	8	4.74	1.61	17	14.42	10.19	7.68	34.76	3.89	3.77	11.52	3.01	3.17	22.67	2.16	35.82	4.44
	9	3.49	1.77	37.56	29.35	13.62	17.13	111.78	7.56	7.76	25.91	4.72	5.49	48.03	3.93	77.18	12.88
	10	7.35	2.36	93.41	42.24	35.9	28.19	300.84	24.18	11.9	84.89	16.56	22.41	83.6	5.76	126.42	63.23
	Suppl. Fig. 3o
		Ctrl_EV	HLF
	n=1	0.43	0.43
	n=2	0.39	0.22
	n=3	0.1	0.15
	n=4	0.1	0.29
	n=5	0.03	0.05
	n=6	0.05	0.02
	n=7	0.07	0.16
	n=8	0.01	0.04

[truncated: 7 more sheets: Suppl.Fig.4, Suppl.Fig.5, Suppl.Fig.6, Suppl.Fig.7, Suppl.Fig.8, Suppl.Fig.9, Suppl.Fig.10]
